# Supplementary material for: A Comparative Study on the Antidiabetic Activity, Cytotoxicity and Lipid Profile of Trichilia emetica Oils
Source: Plants (Basel). 2024 Aug 12;13(16):2234. doi: 10.3390/plants13162234 (PMC11359310; doi:10.3390/plants13162234)
Supplement: Supplementary file 1 [file plants-13-02234-s001.zip]

Archive with 1 entries (1 files):
- plants-3114673-supplementary.pdf
